# Supplementary material for: Carbon Nanotube Coated Fibrous Tubes for Highly Stretchable Strain Sensors Having High Linearity
Source: Nanomaterials (Basel). 2022 Jul 18;12(14):2458. doi: 10.3390/nano12142458 (PMC9316038; doi:10.3390/nano12142458)
Supplement: Supplementary file 1 [file nanomaterials-12-02458-s001.zip]

Archive with 2 entries (2 files):
- Video S1 The use of TPU1.5 wt% CNTs fibrous tube for regulating the brightness of LED lights.mp4
- Video S2 The use of TPU1.5 wt% CNTs fibrous tube for regulating the brightness of LED lights.mp4
